# Supplementary material for: Subjective and Electroencephalographic Sleep Parameters in Children and Adolescents with Autism Spectrum Disorder: A Systematic Review
Source: J Clin Med. 2021 Aug 30;10(17):3893. doi: 10.3390/jcm10173893 (PMC8432113; doi:10.3390/jcm10173893)
Supplement: Supplementary file 1 [file jcm-10-03893-s001.zip]

Archive with 1 entries (1 files):
- jcm-1314056-supplementary.pdf
